# Supplementary material for: Self-Developed Testing System for Determining the Temperature Behavior of Concrete
Source: Materials (Basel). 2017 Apr 16;10(4):419. doi: 10.3390/ma10040419 (PMC5506922; doi:10.3390/ma10040419)
Supplement: Supplementary file 1 [file materials-10-00419-s001.tgz]

Archive with 3 entries (3 files):
- Video S1-mould assembling process.wmv
- Video S2-hoisting process.wmv
- Video S3-demoulding process.wmv
